# Supplementary material for: Phenolic Compounds from Carissa spinarum Are Characterized by Their Antioxidant, Anti-Inflammatory and Hepatoprotective Activities
Source: Antioxidants (Basel). 2021 Apr 23;10(5):652. doi: 10.3390/antiox10050652 (PMC8145564; doi:10.3390/antiox10050652)
Supplement: Supplementary file 1 [file antioxidants-10-00652-s001.zip]

Archive with 1 entries (1 files):
- antioxidants-1184633-supplementary.pdf
